# Supplementary material for: Signaling Roleplay between Ion Channels during Mammalian Sperm Capacitation
Source: Biomedicines. 2023 Sep 12;11(9):2519. doi: 10.3390/biomedicines11092519 (PMC10525812; doi:10.3390/biomedicines11092519)
Supplement: Supplementary file 1 [file biomedicines-11-02519-s001.zip]

Archive with 1 entries (1 files):
- biomedicines-2559542-supplementary.pdf
